# Supplementary material for: Novel P335-like Phage Resistance Arises from Deletion within Putative Autolysin yccB in Lactococcus lactis
Source: Viruses. 2023 Oct 31;15(11):2193. doi: 10.3390/v15112193 (PMC10675428; doi:10.3390/v15112193)
Supplement: Supplementary file 1 [file viruses-15-02193-s001.zip]

Archive with 1 entries (1 files):
- viruses-2663649-supplementary.pdf
